# Supplementary material for: BMP-2-Driven Osteogenesis: A Comparative Analysis of Porcine BMSCs and ASCs and the Role of TGF-β and FGF Signaling
Source: Biology (Basel). 2025 May 26;14(6):610. doi: 10.3390/biology14060610 (PMC12189446; doi:10.3390/biology14060610)
Supplement: Supplementary file 1 [file biology-14-00610-s001.zip]

Archive with 1 entries (1 files):
- biology-3604629-supplementary.pdf
